# Supplementary material for: E3 ubiquitin ligase Listerin regulates macrophage cholesterol efflux and atherosclerosis by targeting ABCA1
Source: J Clin Invest. 2025 Jun 17;135(16):e186509. doi: 10.1172/JCI186509 (PMC12352907; doi:10.1172/JCI186509)
Supplement: Supporting data values [file jci-135-186509-s080.xlsx]

## Sheet: Figure1D
GSE57691
Control	ASCVD
0.830479	1.11508
0.930556	1
1.12225	1.16261
1.10273	0.880938
0.915923	1.04415
0.848455	1.04584
0.999392	1.25643
0.662119	1.2763
0.988755	1.13645
0.996403

## Sheet: Figure1E
GSE23746
Control	ASCVD
0.957881	1.03063
0.982131	0.994257
1.03063	1.03063
1.00638	0.994257
1.01851	1.01851
0.994257	0.982131
1.00638	0.994257
1.00638	1.00638
1.00638	0.994257
0.994257	1.00638
0.982131	0.994257
0.994257	0.994257
0.970006	1.03063
0.970006	1.00638
1.01851	1.04276
1.00638	1.03063
1.00638	1.01851
1.01851	1.04276
1.03063	1.03063
	1.01851
	1.00638
	1.00638
	1.05488
	1.03063
	1.03063
	1.03063
	1.00638
	1.01851
	1.01851
	1.01851
	1.03063
	1.01851
	1.01851
	1.01851
	1.00638
	1.01851
	1.00638
	0.994257
	1.01851
	1.03063
	0.994257
	1.01851
	1.04276
	1.03063
	1.00638
	1.04276
	1.01851
	1.03063
	1.04276
	1.01851
	0.982131
	0.982131
	1.03063
	1.00638
	1.03063
	0.982131
	1.00638
	1.01851
	1.01851
	0.970006
	0.994257
	0.982131
	1.00638
	1.01851
	1.00638
	0.994257
	0.970006
	1.01851
	1.00638
	1.00638
	1.00638
	1.05488
	1.01851
	1.01851
	1.01851
	1.01851

## Sheet: Figure1H
Figure1H
0W	12W	24W
0.927129	4.38024	5.64469
1.00864	2.75769	4.75379
1.19496	4.04463	4.68018
0.747316	1.60186	6.5899
0.732407	1.14091	6.14456
0.634282	2.37488	4.81639
1.33407	3.64619	4.95005
1.4212	2.64525	7.80523

## Sheet: Figure1I
Figure1I
0h	2h	4h	8h	12h	24h
0.406243	1.89566	2.34538	3.84653	4.68731	5.27504
1.33926	1.99674	2.69948	4.53706	4.95597	5.98687
0.819591	1.36678	1.7106	3.24806	4.32918	4.32589
1.48718	1.77572	3.06387	3.47915	3.94468	4.18069
0.947723	1.38468	2.53636	2.96274	4.10457	4.28134

## Sheet: Figure1J
Figure1J
0h	2h	4h	8h	12h	24h
1.1697	1.26412	3.05253	3.17839	3.65042	8.00626
1.1545	1.31849	3.448	3.6653	4.73328	6.37656
0.970052	1.06975	3.04888	3.115	4.1888	6.71778
0.855413	1.01999	2.91905	3.31512	3.57696	6.33653
0.94544	1.04368	2.57819	2.74558	3.04215	5.92634
0.904899	1.16621	3.04216	3.3039	3.52384	7.49795

## Sheet: Figure2D
Figure2D
Listerinfl/fl	Listerinfl/flLyz2cre
0.964656	5.04801
0.702625	5.08972
0.967559	4.76944
1.15653	5.92561
1.20863	3.80367

## Sheet: Figure2F
Figure2F
Vector	Flag-Listerin	Flag-Listerin-ΔRING
0.927862	0.316982	0.842921
0.86848	0.372111	0.880717
1.17996	0.219025	0.752768
0.955324	0.310617	0.985972
1.06837	0.275609	1.41248

## Sheet: Figure2G
Figure2G
Listerinfl/fl	Listerinfl/flLyz2cre
1.10703	1.07288
0.955645	1.0459
1.02875	1.04593
1.07928	0.946834
0.829291	0.704498

## Sheet: Figure2H
Figure2H
Listerinfl/fl	Listerinfl/flLyz2cre
0.818231	1.7918
0.916279	3.01041
0.729957	1.66884
1.23683	1.89242
1.2987	1.58547

## Sheet: Figure2I
Figure2I	Listerinfl/fl	Listerinfl/fl	Listerinfl/fl	Listerinfl/flLyz2cre	Listerinfl/flLyz2cre	Listerinfl/flLyz2cre
4h	0.644389	1.16734	1.18827	0.0658224	0.343145	0.0826173
8h	1.28412	1.90428	1.91925	0.273181	0.45034	0.264492
12h	1.55339	1.94123	1.92079	0.528214	0.825703	0.724619
16h	1.65002	2.09878	1.99893	0.635343	1.01674	0.779922
24h	1.75524	2.22773	2.20702	0.824389	1.09883	0.978973
36h	1.89496	2.29001	2.3222	1.27417	1.68508	1.79492

[truncated: 75 more sheets: Figure2J, Figure2K, Figure3C, Figure3D, Figure3E, Figure3F, Figure3G, Figure3H, Figure4A, Figure4B, Figure4C, Figure4D, Figure4E, Figure4F, Figure4I, Figure4J, Figure5D, Figure5E, Figure6H, Figure6I …]
